# Supplementary material for: Novel sources of drought tolerance in sorghum landraces revealed via the analyses of genotype-by-environment interactions
Source: Front Plant Sci. 2022 Dec 7;13:1062984. doi: 10.3389/fpls.2022.1062984 (PMC9768483; doi:10.3389/fpls.2022.1062984)
Supplement: Supplementary file 1 [file Table_1.xlsx]

## Sheet: Sheet1
Supplementary Table 1. Genotype code and passport data of 324 sorghum genotypes
Genotype	Accession	Accession/newly collected/Improved varieties	Region/State/Province	Latitude	Longitude	Altitude
G214	9137	Accession	Oromiya	09-15-04-N	42-02-02-E	1851
G215	9142	Accession	Oromiya	09-23-58-N	41-16-55-E	1626
G216	9160	Accession	Oromiya	09-25-55-N	41-34-47-E	2033
G217	15823	Accession	Oromiya	08-17-57-N	39-19-27-E	1680
G218	15836	Accession	Harari	09-20-17-N	42-06-22-E	2037
G219	15888	Accession	Oromiya	09-10-60-N	41-05-17-E	1985
G220	15909	Accession	Oromiya	08-49-10-N	40-30-09-E	1796
G221	15914	Accession	Oromiya	08-56-29-N	40-50-17-E	1976
G311	15934	Accession	Oromiya	09-08-19-N	40-49-25-E	1647
G223	15946	Accession	Oromiya	09-10-00-N	40-42-19-E	1516
G225	15953	Accession	Oromiya	08-56-49-N	40-50-26-E	1919
G169	16096	Accession	Amhara	12-08-30-N	37-45-59-E	2216
G161	16097	Accession	Amhara	12-08-56-N	34-44-20-E	2335
G224	16119	Accession	Oromiya	08-56-00-N	37-03-59-E	1681
G226	16154	Accession	Oromiya	09-29-40-N	36-23-52-E	1396
G209	16168	Accession	Oromiya	09-01-05-N	37-00-36-E	1614
G228	16171	Accession	Oromiya	09-57-58-N	35-00-36-E	1639
G229	16185	Accession	Oromiya	08-39-28-N	35-00-57-E	1344
G162	17508	Accession	Amhara	10-07-02-N	39-53-34-E	1250
G163	17510	Accession	Amhara	10-20-48-N	39-54-48-E	1537
G164	17513	Accession	Amhara	10-27-01-N	39-56-12-E	1658
G245	17517	Accession	Oromiya	08-50-02-N	37-19-32-E	1760
G168	17538	Accession	Amhara	09-56-34-N	39-27-14-E	2603
G28	19619	Accession	Tigray	14-16-30-N	38-57-44-E	1983
G227	19620	Accession	Tigray	14-17-43-N	38-57-38-E	1955
G29	19624	Accession	Tigray	14-19-16-N	38-58-40-E	1670
G27	19625	Accession	Tigray	14-19-8 -N	38-57-47-E	1945
G222	19626	Accession	Tigray	14-19-28-N	38-57-10-E	1946
G320	19628	Accession	Tigray	14-19-10-N	38-57-8 -E	1952
G46	19629	Accession	Tigray	14-07-25-N	38-04-59-E	1276
G4	23655	Accession	Benishangul & Gumuz	11-16-05-N	35-17-17-E	858
G1	27897	Accession	Gambella	07-13-15-N	35-18-08-E	1263
G14	27899	Accession	Gambella	07-13-14-N	13-16-72-E	1216
G2	27900	Accession	Gambella	07-15-89-N	35-13-50-E	1006
G9	27902	Accession	Gambella	07-16-39-N	35-19-16-E	1258
G3	27905	Accession	Gambella	07-13-11-N	35-20-03-E	1430
G238	27907	Accession	SNNP	06-46-50-N	35-12-14-E	1367
G6	27909	Accession	SNNP	06-46-60-N	35-12-15-E	1372
G7	27912	Accession	SNNP	06-49-22-N	35-16-37-E	1160
G141	27913	Accession	SNNP	06-52-27-N	35-32-08-E	1775
G8	27917	Accession	SNNP	06-61-46-N	35-31-13-E	1214
G10	27920	Accession	SNNP	06-47-41-N	35-32-08-E	1511
G11	27921	Accession	SNNP	06-53-45-N	35-33-56-E	228
G230	69034	Accession	Oromiya	08-23-00-N	39-44-00-E	2275
G13	69038	Accession	Oromiya	08-01-00-N	39-50-00-E	2660
G231	69039	Accession	Oromiya	08-01-00-N	39-50-00-E	2660
G152	69138	Accession	Amhara	12-03-00-N	36-57-00-E	2060
G307	69171	Accession	SNNP	06-59-00-N	37-53-00-E	2050
G12	69173	Accession	SNNP	06-43-00-N	37-44-00-E	1760
G151	69216	Accession	Amhara	11-48-00-N	39-35-00-E	1970
G239	69227	Accession	Oromiya	09-05-00-N	40-51-00-E	1750
G232	69229	Accession	Oromiya	09-04-00-N	40-50-00-E	1710
G233	69230	Accession	Oromiya	09-06-00-N	40-49-00-E	1760
G289	69232	Accession	Oromiya	09-05-00-N	40-48-00-E	2090
G234	69234	Accession	Oromiya	09-03-00-N	40-44-00-E	1840
G235	69236	Accession	Oromiya	09-04-00-N	40-42-00-E	1640
G236	69237	Accession	Oromiya	09-04-00-N	40-42-00-E	1640
G237	69238	Accession	Oromiya	09-14-00-N	40-37-00-E	1470
G116	69248	Accession	Amhara	11-31-00-N	39-15-00-E	1870
G240	69261	Accession	Oromiya	09-09-00-N	41-02-00-E	2190
G241	69264	Accession	Oromiya	09-13-00-N	41-07-00-E	1900
G242	69265	Accession	Oromiya	09-17-00-N	41-05-00-E	1965
G167	69266	Accession	Oromiya	09-16-00-N	41-25-00-E	2200
G244	69284	Accession	Oromiya	08-59-00-N	34-58-00-E
G153	69291	Accession	Amhara	09-57-00-N	39-51-00-E
G154	69292	Accession	Amhara	09-57-00-N	39-51-00-E
G26	69294	Accession	SNNP	06-13-00-N	37-34-00-E
G145	69305	Accession	Amhara	11-55-00-N	37-47-00-E	2030
G146	69307	Accession	Amhara	13-21-00-N	37-54-00-E	1480
G147	69310	Accession	Amhara	13-20-00-N	37-52-00-E	1380
G243	69311	Accession	SNNP	07-50-00-N	39-06-00-E	2450
G25	69312	Accession	SNNP	06-24-00-N	37-38-00-E	2360
G148	69343	Accession	Amhara	10-27-00-N	38-12-00-E	2570
G246	69344	Accession	Oromiya	10-01-00-N	38-14-00-E	2540
G22	69493	Accession	SNNP	05-25-00-N	37-24-00-E	1150
G21	69496	Accession	SNNP	05-25-00-N	37-24-00-E	1150
G23	69500	Accession	SNNP	05-25-00-N	37-24-00-E	1300
G247	69503	Accession	SNNP	05-25-00-N	37-24-00-E	1250
G149	69517	Accession	Amhara	12-23-00-N	37-23-00-E	2110
G150	69520	Accession	Amhara	12-33-00-N	37-24-00-E	2200
G248	69525	Accession	Oromiya	08-47-00-N	36-39-00-E	2260
G249	69528	Accession	Oromiya	08-52-00-N	35-04-00-E	1480
G250	69529	Accession	Oromiya	08-52-00-N	35-04-00-E	1480
G252	69540	Accession	Oromiya	08-21-00-N	36-21-00-E	1900
G255	69544	Accession	Oromiya	07-33-00-N	36-37-00-E	1860
G5	69546	Accession	SNNP	07-10-00-N	36-25-00-E	1780
G155	70933	Accession	Amhara	09-35-00-N	39-44-00-E	2880
G156	75284	Accession	Amhara	10-25-00-N	39-56-00-E	1763
G157	210911	Accession	Amhara	12-27-00-N	37-22-00-E	1960
G24	210917	Accession	SNNP	05-43-00-N	37-23-00-E	1560
G257	210922	Accession	SNNP	05-25-00-N	37-24-00-E	1150
G158	210945	Accession	Amhara	11-12-00-N	40-01-00-E	1670
G159	210946	Accession	Amhara	11-12-00-N	40-01-00-E	1670
G160	210951	Accession	Amhara	11-48-00-N	39-35-00-E	1970
G274	210953	Accession	Amhara	11-02-00-N	39-45-00-E	1830
G256	210955	Accession	Oromiya	09-05-00-N	40-51-00-E	1750
G254	210957	Accession	Oromiya	09-05-00-N	40-51-00-E	1750
G258	210958	Accession	Oromiya	09-05-00-N	40-51-00-E	1750
G306	210965	Accession	Oromiya	09-04-00-N	40-42-00-E	1640
G170	210972	Accession	Amhara	11-31-00-N	39-15-00-E	1870
G260	210976	Accession	Oromiya	09-09-00-N	41-02-00-E	2190
G261	210981	Accession	Oromiya	09-13-00-N	41-07-00-E	1900
G165	212541	Accession	Amhara	09-54-00-N	38-54-00-E	1490
G253	212542	Accession	Amhara	09-56-00-N	38-54-00-E	1580
G166	212546	Accession	Amhara	10-03-00-N	38-57-00-E	1540
G262	223504	Accession	Oromiya	09-21-00-N	36-38-00-E	1830
G318	223505	Accession	Oromiya	09-02-00-N	36-38-00-E	1830
G263	223513	Accession	Oromiya	09-02-00-N	36-26-00-E	2100
G264	223517	Accession	Oromiya	09-02-00-N	36-14-00-E	1390
G265	223554	Accession	Oromiya	08-04-00-N	36-27-00-E	1610
G266	223561	Accession	Oromiya	08-08-00-N	37-30-00-E	1880
G15	223565	Accession	SNNP	08-11-00-N	37-47-00-E	1840
G16	223573	Accession	SNNP	07-18-00-N	37-48-00-E	1950
G267	223575	Accession	Oromiya	07-13-00-N	38-34-00-E	1860
G135	223576	Accession	Oromiya	07-13-00-N	38-34-00-E	1860
G268	223578	Accession	Oromiya	07-15-00-N	38-29-00-E	1700
G269	223579	Accession	Oromiya	07-14-00-N	38-38-00-E	1900
G270	223581	Accession	Oromiya	07-21-00-N	38-45-00-E	1930
G271	223582	Accession	Oromiya	07-21-00-N	38-45-00-E	1930
G272	223585	Accession	Oromiya	08-13-00-N	38-52-00-E	1720
G281	223586	Accession	Oromiya	08-13-00-N	38-52-00-E	1720
G139	223587	Accession	SNNP	08-16-00-N	38-54-00-E	1700
G319	225832	Accession	SNNP	06-18-00-N	36-54-00-E	2270
G19	225836	Accession	SNNP	06-38-00-N	37-38-00-E	1270
G20	225838	Accession	SNNP	06-38-00-N	37-38-00-E	1270
G134	226046	Accession	Amhara	11-12-00-N	40-00-00-E	1660
G144	226050	Accession	Amhara	10-47-00-N	38-41-00-E	2445
G18	226056	Accession	Amhara	10-42-00-N	38-53-00-E	2540
G136	226057	Accession	Amhara	10-37-00-N	38-48-00-E	2450
G140	226062	Accession	Amhara	10-46-00-N	38-48-00-E	2535
G137	226066	Accession	Amhara	11-28-00-N	38-11-00-E	2520
G142	226072	Accession	Amhara	11-25-00-N	37-57-00-E	2360
G143	226074	Accession	Amhara	12-30-00-N	37-24-00-E	1905
G106	226079	Accession	Amhara	12-20-00-N	37-13-00-E	1855
G138	229832	Accession	Benishangul & Gumuz	11-04-00-N	36-33-00-E	1300
G17	229833	Accession	Benishangul & Gumuz	11-05-00-N	36-34-00-E	1350
G282	236730	Accession	Oromiya	08-59-00-N	37-28-00-E	2100
G283	236732	Accession	Oromiya	08-48-00-N	37-54-00-E	2400
G39	236733	Accession	Oromiya	08-48-00-N	37-54-00-E	2270
G285	236734	Accession	Oromiya	08-48-00-N	37-54-00-E	2100
G275	236767	Accession	Oromiya	09-21-13-N	41-54-59-E	1950
G300	237029	Accession	Oromiya	07-30-00-N	39-05-00-E	2390
G286	237038	Accession	Oromiya	08-09-00-N	39-10-00-E	2160
G287	237039	Accession	Oromiya	08-09-00-N	39-21-00-E	2340
G288	237040	Accession	Oromiya	08-70-00-N	39-20-00-E	2650
G30	237042	Accession	Oromiya	07-40-00-N	40-12-00-E	1990
G130	237043	Accession	Amhara	08-50-00-N	39-20-00-E	1690
G131	237044	Accession	Amhara	08-50-00-N	39-20-00-E	1700
G132	237045	Accession	Amhara	09-30-00-N	39-20-00-E	2020
G51	237264	Accession	Tigray	12-26-00-N	39-56-00-E	1500
G41	237281	Accession	Tigray	14-12-00-N	38-56-00-E	2000
G79	237287	Accession	Tigray	14-19-00-N	38-49-00-E	1420
G31	237291	Accession	Tigray	14-12-00-N	38-56-00-E	1970
G32	237292	Accession	Tigray	14-12-00-N	38-56-00-E	2200
G33	237301	Accession	Tigray	14-10-00-N	38-45-00-E	2190
G259	237308	Accession	Tigray	14-00-00-N	38-00-00-E	1520
G47	237309	Accession	Tigray	11-57-00-N	38-41-00-E
G273	238264	Accession	Oromiya	09-12-14-N	42-04-72-E	1850
G52	238379	Accession	Tigray	12-31-00-N	39-31-00-E	2330
G53	238380	Accession	Tigray	12-5 -00-N	38-02-00-E	2150
G133	238386	Accession	Tigray	14-04-00-N	38-05-00-E
G34	238390	Accession	Tigray	13-04-00-N	39-35-00-E	2000
G35	238391	Accession	Tigray	13-04-00-N	39-35-00-E	1750
G127	238392	Accession	Tigray	14-02-00-N	38-04-00-E	2000
G36	238394	Accession	Tigray	14-02-00-N	38-04-00-E	1950
G40	238397	Accession	Tigray	14-02-00-N	38-04-00-E	2110
G37	238403	Accession	Tigray	14-04-00-N	38-05-00-E	2050
G42	238406	Accession	Tigray	13-09-00-N	39-09-00-E	1920
G43	238407	Accession	Tigray	13-09-00-N	39-09-00-E	1870
G38	238408	Accession	Tigray	14-05-00-N	39-06-00-E	1990
G44	238411	Accession	Tigray	14-05-00-N	38-04-00-E	1950
G45	238412	Accession	Tigray	14-05-00-N	38-04-00-E	1930
G48	238416	Accession	Tigray	14-05-00-N	38-04-00-E	1930
G284	238417	Accession	Tigray	14-05-00-N	38-04-00-E
G49	238420	Accession	Tigray	14-06-00-N	38-09-00-E	1500
G50	238421	Accession	Tigray	14-06-00-N	38-09-00-E	1500
G126	238434	Accession	Amhara	12-09-00-N	38-06-00-E	2100
G81	238455	Accession	Amhara	12-08-00-N	38-05-00-E	1890
G129	238456	Accession	Amhara	10-02-00-N	38-02-00-E	2250
G75	239113	Accession	Dire Dawa provisiona	09-36-26-N	41-06-66-E	1200
G76	239114	Accession	Dire Dawa provisiona	09-35-74-N	41-46-38-E	1220
G78	239116	Accession	Dire Dawa provisiona	09-34-08-N	41-44-45-E	1320
G80	239118	Accession	Dire Dawa provisiona	09-32-35-N	41-52-00-E	1360
G83	239121	Accession	Dire Dawa provisiona	09-31-04-N	41-47-54-E	1440
G276	239122	Accession	Dire Dawa provisiona	09-30-26-N	41-46-13-E	1540
G85	239124	Accession	Dire Dawa provisiona	09-29-64-N	41-44-79-E	1640
G86	239126	Accession	Dire Dawa provisiona	09-30-00-N	41-44-64-E	1650
G87	239128	Accession	Dire Dawa provisiona	09-39-19-N	41-59-17-E	1250
G88	239133	Accession	Dire Dawa provisiona	09-35-83-N	42-06-46-E	1430
G89	239134	Accession	Dire Dawa provisiona	09-35-83-N	42-06-46-E	1430
G90	239135	Accession	Dire Dawa provisiona	09-37-97-N	42-08-66-E	1380
G91	239136	Accession	Dire Dawa provisiona	09-37-97-N	42-08-66-E	1380
G92	239137	Accession	Dire Dawa provisiona	09-37-97-N	42-08-66-E	1380
G93	239138	Accession	Dire Dawa provisiona	09-37-97-N	42-08-66-E	1380
G95	239141	Accession	Dire Dawa provisiona	09-38-69-N	42-16-55-E	1510
G291	239151	Accession	Amhara	10-58-33-N	39-46-20-E	1560
G210	239152	Accession	Amhara	10-58-33-N	39-46-20-E	1560
G97	239161	Accession	Amhara	10-58-33-N	39-46-20-E	1560
G98	239162	Accession	Amhara	10-58-33-N	39-46-20-E	1560
G99	239163	Accession	Amhara	10-58-33-N	39-46-20-E	1560
G128	239164	Accession	Amhara	10-58-33-N	39-46-20-E	1560
G100	239166	Accession	Amhara	10-58-33-N	39-46-20-E	1560
G101	239168	Accession	Amhara	10-58-33-N	39-46-20-E	1560
G102	239170	Accession	Amhara	10-58-33-N	39-46-20-E	1560
G77	239173	Accession	Amhara	10-58-33-N	39-46-20-E	1560
G103	239174	Accession	Amhara	10-58-33-N	39-46-20-E	1560
G104	239175	Accession	Amhara	10-58-33-N	39-46-20-E	1560
G304	239183	Accession	Amhara	10-58-33-N	39-46-20-E	1560
G105	239185	Accession	Amhara	10-58-33-N	39-46-20-E	1560
G316	239191	Accession	Amhara	10-58-33-N	39-46-20-E	1560
G107	239192	Accession	Amhara	10-58-33-N	39-46-20-E	1560
G108	239193	Accession	Amhara	10-58-17-N	39-46-40-E	1580
G109	239194	Accession	Amhara	10-58-17-N	39-46-40-E	1580
G117	239195	Accession	Amhara	10-58-17-N	39-46-40-E	1580
G110	239196	Accession	Amhara	10-58-17-N	39-46-40-E	1580
G111	239197	Accession	Amhara	10-58-17-N	39-46-40-E	1580
G112	239206	Accession	Amhara	10-58-17-N	39-46-40-E	1580
G96	239207	Accession	Amhara	10-58-17-N	39-46-40-E	1580
G118	239209	Accession	Amhara	10-21-09-N	39-56-72-E	1420
G119	239210	Accession	Amhara	10-21-09-N	39-56-72-E	1420
G120	239212	Accession	Amhara	10-21-09-N	39-56-72-E	1420
G121	239214	Accession	Amhara	10-21-09-N	39-56-72-E	1420
G123	239215	Accession	Amhara	10-21-09-N	39-56-72-E	1420
G113	239217	Accession	Amhara	10-58-17-N	39-46-40-E	1580
G122	239219	Accession	Amhara	11-12-44-N	40-00-96-E	1670
G298	239222	Accession	Amhara	10-58-17-N	39-46-40-E	1580
G115	239225	Accession	Amhara	10-58-17-N	39-46-40-E	1580
G124	239240	Accession	Amhara	11-50-03-N	39-45-97-E	1510
G125	239249	Accession	Amhara	11-43-65-N	38-55-73-E	2320
G317	239262	Accession	Somali	09-16-41-N	42-06-06-E	1880
G301	239761	Accession	Somali	09-17-19-N	42-06-43-E	1900
G315	240759	Accession	Somali	09-29-92-N	42-37-75-E	1900
G290	241185	Accession	Oromiya	09-06-30-N	40-50-45-E	1600
G292	241187	Accession	Oromiya	09-03-90-N	40-51-86-E	1750
G293	241189	Accession	Oromiya	09-03-16-N	40-54-31-E	2000
G310	241194	Accession	Oromiya	08-34-02-N	40-18-65-E	1770
G296	241196	Accession	Oromiya	08-36-56-N	40-19-79-E	1720
G297	241197	Accession	Oromiya	08-37-79-N	40-19-78-E	1720
G299	241201	Accession	Oromiya	08-50-17-N	40-35-23-E	1670
G84	241206	Accession	Oromiya	09-05-96-N	40-56-78-E	2130
G302	241207	Accession	Oromiya	09-06-78-N	40-58-34-E
G303	241208	Accession	Oromiya	09-08-83-N	41-01-29-E	2130
G308	241233	Accession	Oromiya	09-23-02-N	41-30-40-E	2020
G94	241236	Accession	Dire Dawa provisiona	09-30-85-N	41-52-81-E	1380
G309	241237	Accession	Oromiya	09-27-24-N	41-54-77-E	2020
G294	241239	Accession	Oromiya	09-26-35-N	41-47-30-E
G295	241241	Accession	Oromiya	09-21-99-N	41-46-22-E	1940
G312	241254	Accession	Somali	09-16-08-N	42-10-49-E	1540
G313	241255	Accession	Somali	09-16-01-N	42-10-10-E	1520
G314	241258	Accession	Somali	09-28-19-N	42-40-54-E	1840
G277	241278	Accession	Oromiya	08-59-15-N	41-34-46-E	1680
G278	241279	Accession	Oromiya	09-54-85-N	41-34-62-E	1560
G279	241280	Accession	Oromiya	09-53-97-N	41-34-39-E	1550
G280	241281	Accession	Oromiya	09-53-39-N	41-34-68-E	1510
G211	241288	Accession	Oromiya	09-17-32-N	40-50-55-E	1220
G82	241289	Accession	Oromiya	09-11-36-N	40-39-34-E	1430
G212	241689	Accession	Oromiya	07-17-29-N	38-22-98-E	1490
G213	241691	Accession	Oromiya	07-17-29-N	38-22-99-E	1490
G251	695536	Accession	Oromiya	08-27-00-N	35-38-00-E	1480
G114	239227/114	Accession	Amhara	10-58-17-N	39-46-40-E	1580
G305	239227/305	Accession	Amhara	10-58-17-N	39-46-40-E	1580
G323	Argiti	Improved variety	Improved
G321	B35	Improved variety	Improved
G324	ESH-1	Improved variety	Improved
G322	Melkam	Improved variety	Improved
G54	SB1	newly collected	Tigray	12 42 25	12.707	1650.8
G186	SB100	newly collected	Amhara	11 53 19	11.8888	1896.1
G187	SB101	newly collected	Amhara	11 53 33	11.8925	1892.8
G189	SB103	newly collected	Amhara	11 53 30	11.8917	1907.3
G190	SB104	newly collected	Amhara	11 53 33	11.8925	1892.8
G192	SB106	newly collected	Amhara	11 53 33	11.8925	1892.8
G193	SB107	newly collected	Amhara	11 53 32	11.8924	1899.2
G195	SB109	newly collected	Amhara	11 53 32	11.8924	1899.2
G191	sb11	newly collected	Tigray	12 45 17	12.755	1738.9
G196	SB110	newly collected	Amhara	11 53 18	11.8884	1837.3
G197	SB113	newly collected	Amhara	10 56 23	10.9397	1538
G198	SB118	newly collected	Amhara	10 53 0	10.8835	1469.5
G199	SB119	newly collected	Amhara	10 53 9	10.8859	1473.2
G61	SB12	newly collected	Tigray	12 45 17	12.755	1738.9
G200	SB120	newly collected	Amhara	10 53 5	10.8848	1492.2
G201	SB122	newly collected	Amhara	10 53 0	10.8835	1469.5
G202	SB123	newly collected	Amhara	10 53 9	10.8859	1473.2
G203	SB124	newly collected	Amhara	10 53 8	10.8856	1490.7
G204	SB125	newly collected	Amhara	10 7 13	10.1203	1156.7
G205	SB127	newly collected	Amhara	10 8 5	10.1348	1193.5
G206	SB128	newly collected	Amhara	10 75 6	10.1324	1190
G62	SB13	newly collected	Tigray	12 45 23	12.7566	1748.9
G208	SB130	newly collected	Amhara	10 9 55	10.1651	1271.9
G63	SB14	newly collected	Tigray	12 45 36	12.7602	1738.9
G64	SB15	newly collected	Tigray	12 45 22	12.7563	1751.4
G65	SB16	newly collected	Tigray	12 45 17	12.7549	1726.9
G66	SB17	newly collected	Tigray	12 45 36	12.7602	1738.9
G67	SB18	newly collected	Tigray	12 45 11	12.7531	1729.5
G68	SB19	newly collected	Tigray	12 45 10	12.753	1729.4
G55	SB2	newly collected	Tigray	12 42 25	12.707	1650.8
G69	SB21	newly collected	Tigray	12 45 27	12.7576	1744.7
G70	SB22	newly collected	Tigray	12 45 36	12.7602	1738.9
G71	SB23	newly collected	Tigray	12 47 46	12.7962	1812.3
G194	SB25	newly collected	Tigray	12 48 17	12.8048	1831.9
G72	SB27	newly collected	Tigray	12 48 17	12.8048	1831.9
G73	SB29	newly collected	Tigray	12 48 17	12.805	1844.8
G56	SB3	newly collected	Tigray	12 42 24	12.7069	1675.7
G207	sb30	newly collected	Tigray	12 47 43	12.7954	1807.5
G74	SB31	newly collected	Tigray	12 47 43	12.7954	1807.5
G171	SB34	newly collected	Amhara	12 37 7	12.0438	1551
G57	SB4	newly collected	Tigray	12 42 24	12.7669	1675.7
G172	SB41	newly collected	Amhara	12 23 7	12.0438	1551.8
G173	SB43	newly collected	Amhara	12 3 77	12.0438	1551.8
G58	SB5	newly collected	Tigray	12 4224	12.7069	1675.7
G174	SB53	newly collected	Amhara	11 58 28	11.975	1615.4
G175	SB58	newly collected	Amhara	12 6 42	12.1112	1480.3
G188	SB58/SB102	newly collected	Amhara	12 6 42	12.1112	1480.3
G176	SB59	newly collected	Amhara	12 6 42	12.1117	1456.7
G177	SB60	newly collected	Amhara	12 6 42	12.1117	1488.7
G59	SB7	newly collected	Tigray	12 42 27	12.7076	1679.5
G178	SB74	newly collected	Amhara	11 44 33	11.7426	1901.9
G179	SB78	newly collected	Amhara	11 32 50	11.4738	1832.9
G180	SB79	newly collected	Amhara	11 32 50	11.5474	1832.9
G181	SB81	newly collected	Amhara	11 32 50	11.5474	1832.9
G182	SB82	newly collected	Amhara	11 32 50	11.5474	1832.9
G183	SB83	newly collected	Amhara	11 32 50	11.5474	1832,9
G184	SB84	newly collected	Amhara	11 32 59	11.55	1738.6
G60	SB9	newly collected	Tigray	12 42 27	12.7075	1679.6
G185	SB98	newly collected	Amhara	11 50 59	11.8499	1603.3
