# Supplementary material for: Novel sources of drought tolerance in sorghum landraces revealed via the analyses of genotype-by-environment interactions
Source: Front Plant Sci. 2022 Dec 7;13:1062984. doi: 10.3389/fpls.2022.1062984 (PMC9768483; doi:10.3389/fpls.2022.1062984)
Supplement: Supplementary file 2 [file Table_2.xlsx]

## Sheet: Sheet1
Supplementary Table 2. Description of the testing environments.
Environment	District	Soil type	Longitude	Latitude	Altitude
Melkassa	Adama	Andosol	39°21'E	8°24'N	1550
Mehoni	Raya Azebo	Aluvisols	39°37'E	8°41'N	1574
Mieso	Mieso	Vertisol	7°31'E	12°9'N	1470
Monthly rainfall, minimum and maximum temperatures at Melkassa (MK), Mieso (MS) and Mehoni (MH) during the 2019/2020 cropping seasons, respectively
MK				MS				MH
Month	Rainfall	Tmax	Tmin	Month	Rainfall	Tmax	Tmin	Month	Rainfall	Tmax	Tmin
Jul	271.8	26.8194	16.5806	May	36	33.95	18.9368	May	49.1	32.9645	17.7903
Aug	114.3	26.7903	16.2774	Jun	37.9	32.5214	18.8231	Jun	2.5	44.4933	19.56
Sep	167.2	27.45	16.1333	Jul	198	27.16	16.1129	Jul	37.5	33.2903	18.0677
Oct	31.7	27.44	12.52	Aug	69	29.6677	18.4276	Aug	173.2	30.929	17.0226
Nov	48.2	27.9448	13.3857	Sep	249.7	29.6967	18.3897	Sep	40.5	32.3333	16.9967
Dec	14.3	26.6097	11.4194	Oct	51.1	28.4733	14.2724	Oct	99.6	29.0806	15.3774
Jan	0	30.0129	9.30645	Nov	70	28.7759	14.5692	Nov	64.2	29.8233	15.4133
Average	647.5	27.581	13.6604	Average	711.7	30.035	17.076	Average	466.6	33.2735	17.1754
Figure: Monthly rainfall, minimum and maximum temperatures at Melkassa (MK), Mieso (MS) and Mehoni (MH) during the 2019/2020 cropping seasons, respectively
Tmax= Maximum temperature, Tmin = Minimum temperature
