# Supplementary material for: Novel sources of drought tolerance in sorghum landraces revealed via the analyses of genotype-by-environment interactions
Source: Front Plant Sci. 2022 Dec 7;13:1062984. doi: 10.3389/fpls.2022.1062984 (PMC9768483; doi:10.3389/fpls.2022.1062984)
Supplement: Supplementary file 4 [file Table_4.xlsx]

## Sheet: Sheet1
Supplementary Table 4. The stability of the top 10 and the bottom five sorghum genotypes ranked by AMMI stability parameters, AMMI stability value (ASV), sums of the absolute value of the IPCA scores (SIPC), averages of the squared eigenvector values (EV), weighted average of absolute scores (WAAS) and absolute value of the relative contribution of IPCAs to the interaction (ZA) for chlorophyll co…
Trait		CHLF
Top ten sorghum genotypes
gen	Mean	SE	ASV	gen	Mean	SE	EV	gen	Mean	SE	SIPC	gen	Mean	SE	WASS	gen	Mean	SE	ZA	gen	Mean	SE	YSI
244	48.31	2.25006	0.092642	244	48.31	2.25006	1.92323e-05	244	48.31	2.25006	0.0652563	244	48.31	2.25006	0.038367	244	48.31	2.25006	0.00375353	222	58.67	1.61547	26
222	58.67	1.61547	0.100117	201	52.67	1.12676	3.04256e-05	201	52.67	1.12676	0.0993484	109	49.68	3.6106	0.0520538	201	52.67	1.12676	0.00541277	53	59.15	1.78475	46
201	52.67	1.12676	0.112637	222	58.67	1.61547	4.46937e-05	197	45.69	0.999226	0.116919	201	52.67	1.12676	0.0544664	109	49.68	3.6106	0.00552357	239	57.13	1.13441	64
109	49.68	3.6106	0.113039	239	57.13	1.13441	4.68621e-05	222	58.67	1.61547	0.121208	222	58.67	1.61547	0.0570886	222	58.67	1.61547	0.00588768	320	58.36	1.85568	71
242	55.38	0.958074	0.116528	197	45.69	0.999226	4.699e-05	109	49.68	3.6106	0.122878	251	49.43	2.55265	0.0606432	251	49.43	2.55265	0.00638087	58	57.77	1.7727	72
251	49.43	2.55265	0.121037	242	55.38	0.958074	7.08664e-05	239	57.13	1.13441	0.133344	242	55.38	0.958074	0.0621895	197	45.69	0.999226	0.0064838	74	59.03	2.93427	73
239	57.13	1.13441	0.128091	109	49.68	3.6106	7.26845e-05	281	45.16	2.01832	0.133916	197	45.69	0.999226	0.0655863	242	55.38	0.958074	0.00649487	185	56.69	1.81444	81
197	45.69	0.999226	0.142633	281	45.16	2.01832	7.29785e-05	242	55.38	0.958074	0.138501	239	57.13	1.13441	0.0691006	239	57.13	1.13441	0.00695874	62	56.85	1.4883	93
296	52.3	1.58163	0.146426	251	49.43	2.55265	8.06673e-05	251	49.43	2.55265	0.138841	281	45.16	2.01832	0.0774102	281	45.16	2.01832	0.00760148	90	57.72	1.87475	94
23	52.55	2.65544	0.156261	296	52.3	1.58163	9.07479e-05	237	54.96	2.18571	0.16751	31	55.21	1.91721	0.0779021	31	55.21	1.91721	0.0082204	232	58.34	5.03717	95
Bottom five sorghum genotypes
256	52.94	6.52099	2.16047	249	49.08	5.66629	0.0133574	262	47.39	3.73654	2.20381	249	49.08	5.66629	1.08247	249	49.08	5.66629	0.110572	307	42.4	3.85773	613
39	50.96	4.57662	2.20248	27	47.26	4.99308	0.0144076	249	49.08	5.66629	2.21339	262	47.39	3.73654	1.11184	262	47.39	3.73654	0.112699	26	43.36	4.44181	622
166	44.19	4.71099	2.22608	256	52.94	6.52099	0.0144369	27	47.26	4.99308	2.30254	256	52.94	6.52099	1.19723	256	52.94	6.52099	0.121097	272	43.84	3.99284	624
27	47.26	4.99308	2.32513	104	47.8	5.63151	0.018838	256	52.94	6.52099	2.35262	27	47.26	4.99308	1.21505	27	47.26	4.99308	0.121832	166	44.19	4.71099	635
104	47.8	5.63151	2.78609	245	49.77	3.98941	0.019715	104	47.8	5.63151	2.50069	104	47.8	5.63151	1.36337	104	47.8	5.63151	0.135663	10	41.97	3.6321	635
Trait		CHLM
Top ten sorghum genotypes
gen	Mean	SE	ASV	gen	Mean	SE	EV	gen	Mean	SE	SIPC	gen	Mean	SE	WASS	gen	Mean	SE	ZA
81	48.11	1.2946	0.019825	114	57.46	1.69031	6.98038e-07	114	57.46	1.69031	0.00755214	114	57.46	1.69031	0.00755214	53	54.66	0.952465	40
53	54.66	0.952465	0.0717261	302	44.12	2.20225	7.99027e-07	302	44.12	2.20225	0.00808	302	44.12	2.20225	0.00808	308	54.51	2.06794	52
255	47.78	1.35526	0.0846471	240	47.02	4.19035	1.41001e-06	240	47.02	4.19035	0.0107335	240	47.02	4.19035	0.0107335	54	54.79	1.51279	56
221	51.76	0.959074	0.115329	81	48.11	1.2946	1.41555e-06	81	48.11	1.2946	0.0107546	81	48.11	1.2946	0.0107546	28	54.37	1.32779	59
168	51.97	2.14895	0.141986	69	50.2	1.75037	1.57815e-06	69	50.2	1.75037	0.0113555	69	50.2	1.75037	0.0113555	58	54.3	1.42828	62
12	42.84	2.26909	0.153355	134	55.79	2.34918	1.93447e-06	134	55.79	2.34918	0.0125722	134	55.79	2.34918	0.0125722	140	53.81	1.06227	65
140	53.81	1.06227	0.16296	53	54.66	0.952465	3.07511e-06	53	54.66	0.952465	0.0158512	53	54.66	0.952465	0.0158512	18	56.94	1.75327	74
259	53.3	1.59706	0.164497	58	54.3	1.42828	3.37509e-06	58	54.3	1.42828	0.0166063	58	54.3	1.42828	0.0166063	259	53.3	1.59706	75
103	51.95	0.871856	0.170574	37	52.5	1.25065	4.24776e-06	37	52.5	1.25065	0.0186299	37	52.5	1.25065	0.0186299	232	54.39	2.39137	76
230	41.89	0.84066	0.176492	62	54.88	1.31068	4.50835e-06	62	54.88	1.31068	0.0191928	62	54.88	1.31068	0.0191928	324	55.32	1.76166	85
261	46.14	2.86999	0.196251	115	50.64	2.07888	5.35596e-06	115	50.64	2.07888	0.0209194	115	50.64	2.07888	0.0209194	62	54.88	1.31068	86
119	49.41	1.8803	0.199294	221	51.76	0.959074	6.09242e-06	221	51.76	0.959074	0.0223113	221	51.76	0.959074	0.0223113	320	54.27	1.08037	92
308	54.51	2.06794	0.200609	259	53.3	1.59706	8.6925e-06	259	53.3	1.59706	0.0266503	259	53.3	1.59706	0.0266503	322	53.36	1.55435	93
28	54.37	1.32779	0.20188	255	47.78	1.35526	1.01493e-05	255	47.78	1.35526	0.0287971	255	47.78	1.35526	0.0287971	31	53.51	1.02174	98
58	54.3	1.42828	0.209719	319	51.05	1.51854	1.01515e-05	319	51.05	1.51854	0.0288002	319	51.05	1.51854	0.0288002	36	55.7	1.54381	104
Bottom five sorghum genotypes
245	48.22	3.1418	2.17557	245	48.22	3.1418	0.0175039	245	48.22	3.1418	1.19591	245	48.22	3.1418	1.19591	7	39.83	2.91026	596
316	57.56	4.00152	2.19675	316	57.56	4.00152	0.0183634	316	57.56	4.00152	1.22492	316	57.56	4.00152	1.22492	303	45.54	3.92407	609
249	48.25	4.20977	2.28428	249	48.25	4.20977	0.0203073	249	48.25	4.20977	1.28812	249	48.25	4.20977	1.28812	282	44.37	4.55429	613
303	45.54	3.92407	2.79434	303	45.54	3.92407	0.030719	303	45.54	3.92407	1.58429	303	45.54	3.92407	1.58429	5	43.64	3.26438	616
22	51.05	4.72699	3.196	22	51.05	4.72699	0.0381621	22	51.05	4.72699	1.76582	22	51.05	4.72699	1.76582	10	43.01	2.74068	630
